# Supplementary material for: OsASR6 Enhances Salt Stress Tolerance in Rice
Source: Int J Mol Sci. 2022 Aug 19;23(16):9340. doi: 10.3390/ijms23169340 (PMC9408961; doi:10.3390/ijms23169340)
Supplement: Supplementary file 1 [file ijms-23-09340-s001.zip]

Archive with 1 entries (1 files):
- ijms-1836560-supplementary.pdf
